# Supplementary material for: ITS2 rRNA Gene Sequence–Structure Phylogeny of the Chytridiomycota (Opisthokonta, Fungi)
Source: Biology (Basel). 2025 Jan 5;14(1):36. doi: 10.3390/biology14010036 (PMC11762872; doi:10.3390/biology14010036)
Supplement: Supplementary file 1 [file biology-14-00036-s001.zip]

Archive with 1 entries (1 files):
- biology-3362839-supplementary.pdf
